# Supplementary material for: Time-Dependent Differences in the Human Milk Proteome After Preterm Birth: A Paired Two-Stage Proteomic Study
Source: Nutrients. 2026 Mar 5;18(5):848. doi: 10.3390/nu18050848 (PMC12987234; doi:10.3390/nu18050848)
Supplement: Supplementary file 1 [file nutrients-18-00848-s001.zip]

Archive with 1 entries (1 files):
- nutrients-4174763-supplementary.pdf
